# Supplementary material for: Zoledronic Acid-Loaded Hybrid Hyaluronic Acid/Polyethylene Glycol/Nano-Hydroxyapatite Nanoparticle: Novel Fabrication and Safety Verification
Source: Front Bioeng Biotechnol. 2021 Feb 15;9:629928. doi: 10.3389/fbioe.2021.629928 (PMC7917242; doi:10.3389/fbioe.2021.629928)
Supplement: Supplementary Datasheet 1 — Nanoparticle characteristics raw data. [file Data_Sheet_1.ZIP]

Archive with 15 entries (11 files):
- Figure.1 Characteristics/
- Figure.1 Characteristics/FIRT.tif
- Figure.1 Characteristics/NP SEM/
- Figure.1 Characteristics/NP SEM/1-1 HA-PEG-nHAú¿-ú⌐ZOL.tif
- Figure.1 Characteristics/NP SEM/2-2HA-PEG-nHA  blank.tif
- Figure.1 Characteristics/NPs NMR.ai
- Figure.1 Characteristics/Size distribution/
- Figure.1 Characteristics/Size distribution/159.0.xls
- Figure.1 Characteristics/Size distribution/182.5.xls
- Figure.1 Characteristics/Size distribution/NPs size distribution.opj
- Figure.1 Characteristics/ZOL NPs release.pzfx
- Figure.1 Characteristics/Zeta potential/
- Figure.1 Characteristics/Zeta potential/-6.01.xls
- Figure.1 Characteristics/Zeta potential/-7.03.xls
- Figure.1 Characteristics/Zeta potential/Zeta potential.opj
