# Supplementary material for: Zoledronic Acid-Loaded Hybrid Hyaluronic Acid/Polyethylene Glycol/Nano-Hydroxyapatite Nanoparticle: Novel Fabrication and Safety Verification
Source: Front Bioeng Biotechnol. 2021 Feb 15;9:629928. doi: 10.3389/fbioe.2021.629928 (PMC7917242; doi:10.3389/fbioe.2021.629928)
Supplement: Supplementary Datasheet 1 — Nanoparticle characteristics raw data. [file Data_Sheet_1.ZIP › Figure.1 Characteristics/Size distribution/182.5.xls]

## Sheet: Sheet1
450 1
Size classes (nm)	Intensity Distribution Data (%)
0.4	0
0.463232	0
0.536459	0
0.621262	0
0.719471	0
0.833204	0
0.964916	0
1.11745	0
1.29409	0
1.49866	0
1.73557	0
2.00993	0
2.32766	0
2.69561	0
3.12173	0
3.61521	0
4.1867	0
4.84853	0
5.61499	0
6.5026	0
7.53052	0
8.72094	0
10.0995	0
11.6961	0
13.545	0
15.6862	0
18.1658	0
21.0374	0
24.363	0
28.2143	0
32.6744	0
37.8396	0
43.8212	0
50.7484	0
58.7707	0
68.0611	0
78.8202	0
91.28	0
105.709	2.02515
122.42	8.67645
141.772	16.3434
164.183	21.0434
190.137	20.8547
220.194	16.299
255.002	9.62479
295.312	3.62122
341.995	0.348346
396.058	0
458.666	0
531.172	0
615.139	0
712.379	0
824.992	0
955.406	0
1106.44	0
1281.34	0
1483.89	0
1718.47	0
1990.12	0
2304.72	0
2669.04	0
3090.96	0
3579.58	0
4145.44	0
4800.75	0.303207
5559.64	0.860394
6438.51	0
7456.3	0
8634.99	0
