# Supplementary material for: Zoledronic Acid-Loaded Hybrid Hyaluronic Acid/Polyethylene Glycol/Nano-Hydroxyapatite Nanoparticle: Novel Fabrication and Safety Verification
Source: Front Bioeng Biotechnol. 2021 Feb 15;9:629928. doi: 10.3389/fbioe.2021.629928 (PMC7917242; doi:10.3389/fbioe.2021.629928)
Supplement: Supplementary Datasheet 1 — Nanoparticle characteristics raw data. [file Data_Sheet_1.ZIP › Figure.1 Characteristics/Zeta potential/-6.01.xls]

## Sheet: Sheet1
FITC-CHP 3
Zeta Potential classes (mV)	Intensity Distribution Data (counts)				Instructions Open the DTS software and select a measurement in the Record view. Click on the Run button in this spreadsheet to have the zeta distribution data imported into the document and displayed in the graph.
-149.222	0
-145.925	0
-142.628	0
-139.33	0
-136.033	0
-132.736	0
-129.439	0
-126.141	0
-122.844	0
-119.547	0
-116.249	0
-112.952	0
-109.655	0
-106.357	0
-103.06	0
-99.7629	0
-96.4656	0
-93.1683	0
-89.871	0
-86.5737	0
-83.2764	0
-79.9791	0
-76.6818	0
-73.3845	0
-70.0872	0
-66.7899	0
-63.4926	0
-60.1953	0
-56.898	0
-53.6007	0
-50.3034	0
-47.0061	0
-43.7088	0
-40.4115	0
-37.1142	0
-33.8169	0
-30.5197	0
-27.2223	0
-23.925	0
-20.6278	4697.81
-17.3305	21646.6
-14.0331	36927.2
-10.7359	93602
-7.43857	330797
-4.14126	542077
-0.843982	395773
2.45333	159513
5.75063	56899.9
9.04791	16290.3
12.3452	0
15.6425	0
18.9398	0
22.2371	0
25.5344	0
28.8317	0
32.129	0
35.4263	0
38.7236	0
42.0209	0
45.3182	0
48.6155	0
51.9128	0
55.2101	0
58.5074	0
61.8047	0
65.102	0
68.3993	0
71.6966	0
74.9939	0
78.2911	0
81.5884	0
84.8858	0
88.183	0
91.4803	0
94.7776	0
98.0749	0
101.372	0
104.67	0
107.967	0
111.264	0
114.561	0
117.859	0
121.156	0
124.453	0
127.751	0
131.048	0
134.345	0
137.642	0
140.94	0
144.237	0
