# Supplementary material for: Zoledronic Acid-Loaded Hybrid Hyaluronic Acid/Polyethylene Glycol/Nano-Hydroxyapatite Nanoparticle: Novel Fabrication and Safety Verification
Source: Front Bioeng Biotechnol. 2021 Feb 15;9:629928. doi: 10.3389/fbioe.2021.629928 (PMC7917242; doi:10.3389/fbioe.2021.629928)
Supplement: Supplementary Datasheet 1 — Nanoparticle characteristics raw data. [file Data_Sheet_1.ZIP › Figure.1 Characteristics/Zeta potential/-7.03.xls]

## Sheet: Sheet1
CHPNH2 1
Zeta Potential classes (mV)	Intensity Distribution Data (counts)				Instructions Open the DTS software and select a measurement in the Record view. Click on the Run button in this spreadsheet to have the zeta distribution data imported into the document and displayed in the graph.
-148.27	0
-144.973	0
-141.676	0
-138.379	0
-135.082	0
-131.784	0
-128.487	0
-125.19	0
-121.893	0
-118.596	0
-115.299	0
-112.001	0
-108.704	0
-105.407	0
-102.11	0
-98.8128	0
-95.5157	0
-92.2185	0
-88.9214	0
-85.6242	0
-82.327	0
-79.0299	0
-75.7327	0
-72.4356	0
-69.1384	0
-65.8412	0
-62.5441	0
-59.2469	0
-55.9498	0
-52.6526	0
-49.3554	0
-46.0583	0
-42.7611	0
-39.464	0
-36.1668	0
-32.8697	0
-29.5725	0
-26.2753	0
-22.9782	0
-19.681	48800.1
-16.3838	162965
-13.0867	598931
-9.78953	1.20196e+06
-6.49235	1.29189e+06
-3.19521	913048
0.101956	472912
3.39913	173973
6.69627	50172.1
9.99344	0
13.2906	0
16.5877	0
19.8849	0
23.1821	0
26.4792	0
29.7764	0
33.0736	0
36.3707	0
39.6679	0
42.965	0
46.2622	0
49.5594	0
52.8565	0
56.1537	0
59.4508	0
62.748	0
66.0451	0
69.3423	0
72.6395	0
75.9366	0
79.2338	0
82.531	0
85.8281	0
89.1253	0
92.4224	0
95.7196	0
99.0168	0
102.314	0
105.611	0
108.908	0
112.205	0
115.503	0
118.8	0
122.097	0
125.394	0
128.691	0
131.988	0
135.286	0
138.583	0
141.88	0
145.177	0
